# Supplementary material for: Emergence and regional spread of extended-spectrum β-lactamase-producing Klebsiella pneumoniae ST307 at a Japanese tertiary-care hospital
Source: Microbiol Spectr. 2025 Dec 12;14(2):e02526-25. doi: 10.1128/spectrum.02526-25 (PMC12889025; doi:10.1128/spectrum.02526-25)
Supplement: Supplemental tables — Tables S1 and S2. [file spectrum.02526-25-s0002.xlsx]

## Sheet: S1
	TABLE S1 Microbiological and molecular characteristics of ESBL-producing Klebsiella pneumoniae isolatesa
	No.	Isolation date	Isolation setting	Specimen type	ST	ESBL	OXA	mCIM	Carbapenemase	Transfer to E. coli J53		MIC (μg/mL)															capsular type	potentially hypervirulent K. pneumoniaeb	virulence gene				string test
										Transfer frequency	Transferred plasmid Inc	Ampicillin	Piperacillin	Piperacillin -tazobactam	Cefmetazole	Cefotaxime	Cefotaxime -clavulanate	Ceftazidime	Cefepime	Meropenem	Aztreonam	Levofloxacin	Fosfomycin	Gentamicin	Amikacin	Colistin			rmpA	rmpA2	iroN	iutA
	NR5116	2023-01-15	Outpatient	Urine	307	CTX-M-15	OXA-1	-	-	-	-	>256	>256	4	1	256	≤0.06	16	8	≤0.06	32	16	>256	0.5	8	1	NT	-	-	-	-	-	-
	NR5117	2023-01-19	Outpatient	Urine	45	CTX-M-15	OXA-1	-	-	-	-	>256	>256	8	2	256	≤0.06	32	8	≤0.06	32	0.5	>256	1	4	32	K2	-	-	-	-	-	-
	NR5118	2023-01-20	Outpatient	Sputum	45	CTX-M-15	-	-	-	8.2 × 10-6	FIIk	>256	>256	8	1	256	≤0.06	16	8	≤0.06	16	≤0.063	>256	0.5	4	1	K2	+	+	-	+	-	-
	NR5119	2023-01-25	Outpatient	Blood	307	CTX-M-15	-	-	-	8.1 × 10-8	FIIk	>256	>256	4	1	128	≤0.06	16	8	≤0.06	16	16	256	64	2	1	NT	-	-	-	-	-	-
	NR5120	2023-02-05	Outpatient	Urine	29	CTX-M-15	-	-	-	-	-	>256	>256	2	1	128	≤0.06	32	8	≤0.06	32	0.25	256	0.25	2	1	K2	+	+	+	+	+	-
	NR5121	2023-02-08	Outpatient	Urine	334	CTX-M-27	-	-	-	-	-	>256	>256	64	1	128	≤0.06	16	8	≤0.06	16	0.125	>256	0.5	2	1	NT	-	-	-	-	-	-
	NR5122	2023-02-22	Inpatient	Stool	307	CTX-M-15	OXA-1	-	-	6.7 × 10-7	FIIk	>256	>256	8	1	256	≤0.06	16	16	≤0.06	32	16	>256	64	8	1	NT	-	-	-	-	-	-
	NR5123	2023-03-06	Inpatient	BALF	307	CTX-M-15	OXA-1	-	-	-	-	>256	>256	16	2	>256	0.125	32	16	≤0.06	128	64	>256	0.5	8	1	NT	-	-	-	-	-	-
	NR5124	2023-03-11	Inpatient	Blood	716	CTX-M-15	-	-	-	-	-	>256	256	2	0.5	128	≤0.06	8	4	≤0.06	8	1	256	0.5	4	1	K2	-	-	-	-	-	-
	NR5125	2023-03-15	Inpatient	Blood	307	CTX-M-15	-	-	-	2.2 × 10-7	FIIk	>256	>256	16	8	>256	0.25	128	64	≤0.06	256	128	256	32	1	1	NT	-	-	-	-	-	-
	NR5126	2023-03-17	Outpatient	Urine	105	CTX-M-15	-	-	-	9.9 × 10-7	FIIk	>256	>256	4	1	128	≤0.06	16	8	≤0.06	16	1	128	0.25	2	1	K2	-	-	-	-	-	-
	NR5127	2023-03-27	Inpatient	Urine	307	CTX-M-15	OXA-1	-	-	1.7 × 10-7	FIIk	>256	>256	8	1	128	≤0.06	16	8	≤0.06	16	16	256	64	8	1	NT	-	-	-	-	-	-
	NR5128	2022-01-05	Outpatient	Abscess	290	CTX-M-14	-	-	-	2.2 × 10-8	FIIk	>256	64	1	0.5	4	≤0.06	0.25	0.5	≤0.06	0.25	0.5	>256	32	1	1	K2	-	-	-	-	-	-
	NR5129	2022-01-27	Inpatient	Sputum	307	CTX-M-15	OXA-1	-	-	5.6 × 10-8	FIIk	>256	>256	16	1	128	≤0.06	32	16	≤0.06	32	16	>256	64	8	1	NT	-	-	-	-	-	-
	NR5130	2022-01-27	Inpatient	Stool	307	CTX-M-15	OXA-1	-	-	1.9 × 10-7	FIIk	>256	>256	16	1	256	≤0.06	16	4	≤0.06	16	32	>256	0.5	16	1	NT	-	-	-	-	-	-
	NR5131	2022-01-30	Outpatient	Gastric juice	307	CTX-M-15	-	-	-	4.4 × 10-7	FIIk	>256	>256	4	1	>256	≤0.06	64	32	≤0.06	64	16	>256	0.5	4	1	NT	-	-	-	-	-	-
	NR5132	2022-02-07	Inpatient	Sputum	290	CTX-M-14	-	-	-	2.2 × 10-7	FIIk	>256	256	4	1	64	≤0.06	0.5	2	≤0.06	1	1	>256	64	4	2	NT	-	-	-	-	-	-
	NR5133	2022-02-10	Outpatient	Bile	36	CTX-M-2	-	-	-	6.9 × 10-5	N	>256	>256	4	1	128	≤0.06	2	8	≤0.06	8	1	128	0.25	2	1	NT	+	+	+	+	+	-
	NR5134	2022-02-18	Inpatient	Abscess	290	CTX-M-14	-	-	-	1.4 × 10-7	FIIk	>256	256	4	1	32	≤0.06	0.5	2	≤0.06	1	1	>256	64	4	1	NT	-	-	-	-	-	-
	NR5135	2022-02-18	Outpatient	Urine	307	CTX-M-15	OXA-1	-	-	-	-	>256	>256	16	1	64	≤0.06	32	8	≤0.06	32	4	>256	64	8	1	NT	-	-	-	-	-	-
	NR5136	2022-03-13	Outpatient	Urine	2676	CTX-M-15	OXA-1	-	-	-	-	>256	>256	8	1	128	≤0.06	16	8	≤0.06	16	2	>256	0.5	8	1	NT	-	-	-	-	-	-
	NR5137	2022-04-11	Outpatient	Urine	307	CTX-M-15	-	-	-	6.8 × 10-8	FIIk	>256	>256	4	1	64	≤0.06	16	4	≤0.06	16	4	>256	0.25	2	1	NT	-	-	-	-	-	-
	NR5138	2022-04-13	Inpatient	Urine	307	CTX-M-15	OXA-1	-	-	-	-	>256	>256	4	1	>256	≤0.06	16	16	≤0.06	16	4	>256	0.5	8	1	NT	-	-	-	-	-	-
	NR5139	2022-04-14	Inpatient	Uterine	307	CTX-M-15	OXA-1	-	-	2.2 × 10-7	FIIk	>256	>256	>256	1	>256	≤0.06	32	16	≤0.06	32	16	>256	32	4	1	NT	-	-	-	-	-	-
	NR5140	2022-04-21	Inpatient	Blood	307	CTX-M-15	OXA-1	-	-	2.5 × 10-7	FIIk	>256	>256	8	1	>256	≤0.06	32	16	≤0.06	32	16	>256	64	8	1	NT	-	-	-	-	-	-
	NR5141	2022-04-22	Outpatient	Urine	392	CTX-M-15	OXA-1	-	-	-	-	>256	>256	4	1	>256	≤0.06	16	8	≤0.06	16	16	>256	64	8	1	K2	-	-	-	-	-	-
	NR5142	2022-04-25	Outpatient	Vagina	86	CTX-M-2	-	-	-	1.4 × 10-7	N	>256	>256	4	1	128	≤0.06	4	8	≤0.06	16	≤0.063	128	0.25	2	2	K2	+	+	+	+	+	+
	NR5143	2022-04-27	Inpatient	Sputum	307	CTX-M-15	OXA-1	-	-	2.6 × 10-7	FIIk	>256	>256	8	1	128	≤0.06	32	8	≤0.06	32	16	>256	64	8	1	NT	-	-	-	-	-	-
	NR5144	2022-05-16	Inpatient	Urine	307	CTX-M-15	OXA-1	-	-	4.1 × 10-8	FIIk	>256	>256	16	1	128	≤0.06	32	16	≤0.06	32	16	>256	64	8	1	NT	-	-	-	-	-	-
	NR5145	2022-05-24	Inpatient	Ascites	7	CTX-M-14	-	-	-	2.7 × 10-8	FIIk	>256	256	4	2	16	≤0.06	1	4	≤0.06	2	1	>256	0.5	2	1	NT	-	-	-	-	-	-
	NR5146	2022-05-24	Inpatient	Sputum	307	CTX-M-15	OXA-1	-	-	2.1 × 10-7	FIIk	>256	>256	128	1	256	≤0.06	32	16	≤0.06	32	16	>256	64	8	1	NT	-	-	-	-	-	-
	NR5147	2022-05-25	Inpatient	Sputum	307	CTX-M-15	OXA-1	-	-	1.2 × 10-6	FIIk	>256	>256	16	1	256	≤0.06	32	16	≤0.06	32	32	>256	128	16	1	NT	-	-	-	-	-	-
	NR5148	2022-05-26	Inpatient	Sputum	307	CTX-M-15	OXA-1	-	-	2.1 × 10-7	FIIk	>256	>256	128	1	>256	≤0.06	32	16	≤0.06	32	16	>256	64	8	1	NT	-	-	-	-	-	-
	NR5149	2022-06-06	Inpatient	Sputum	290	CTX-M-14	-	-	-	4.0 × 10-7	FIIk	>256	128	4	1	16	≤0.06	0.5	2	≤0.06	0.5	1	>256	64	4	1	NT	-	-	-	-	-	-
	NR5150	2022-06-10	Inpatient	Urine	307	CTX-M-15	OXA-1	-	-	7.1 × 10-8	FIIk	>256	>256	8	1	>256	≤0.06	32	16	≤0.06	32	16	>256	64	8	1	NT	-	-	-	-	-	-
	NR5151	2022-06-10	Inpatient	Blood	307	CTX-M-15	OXA-1	-	-	1.3 × 10-7	FIIk	>256	>256	8	1	256	≤0.06	16	8	≤0.06	32	16	>256	64	8	1	NT	-	-	-	-	-	-
	NR5152	2022-06-14	Outpatient	Sputum	65	CTX-M-14	-	-	-	8.8 × 10-6	N	>256	256	2	1	64	0.125	1	4	≤0.06	4	1	>256	0.25	2	2	K2	+	+	+	+	+	+
	NR5153	2022-06-14	Inpatient	Blood	307	CTX-M-15	OXA-1	-	-	1.2 × 10-8	FIIk	>256	>256	32	4	256	0.125	32	32	≤0.06	64	128	>256	64	8	1	NT	-	-	-	-	-	-
	NR5154	2022-06-17	Inpatient	Urine	307	CTX-M-15	OXA-1	-	-	1.0 × 10-5	FIIk	>256	>256	>256	4	128	0.125	32	16	≤0.06	64	128	>256	128	16	1	NT	-	-	-	-	-	-
	NR5155	2022-06-17	Outpatient	Urine	307	CTX-M-15	-	-	-	1.8 × 10-8	FIIk	>256	>256	4	0.5	128	≤0.06	16	8	≤0.06	16	16	>256	0.25	2	1	NT	-	-	-	-	-	-
	NR5156	2022-06-23	Inpatient	Abscess	307	CTX-M-15	-	-	-	7.1 × 10-8	FIIk	>256	256	2	1	128	≤0.06	4	2	≤0.06	4	2	>256	0.25	2	1	NT	-	-	-	-	-	-
	NR5157	2022-07-05	Outpatient	Sputum	307	CTX-M-15	OXA-1	-	-	2.9 × 10-7	FIIk	>256	>256	8	1	256	≤0.06	16	16	≤0.06	32	16	256	64	8	1	NT	-	-	-	-	-	-
	NR5158	2022-07-08	Inpatient	Abscess	37	CTX-M-14	-	-	-	-	-	>256	>256	2	1	64	≤0.06	0.5	2	≤0.06	0.5	1	>256	128	2	1	NT	-	-	-	-	-	-
	NR5159	2022-07-17	Outpatient	Urine	307	CTX-M-15	OXA-1	-	-	3.6 × 10-8	FIIk	>256	>256	128	1	256	≤0.06	16	16	≤0.06	32	16	>256	64	8	1	NT	-	-	-	-	-	-
	NR5160	2022-07-28	Outpatient	Bile	7647	CTX-M-15	-	-	-	7.2 × 10-4	N	>256	256	2	0.5	256	≤0.06	4	2	≤0.06	8	1	>256	0.5	4	1	NT	-	-	-	-	-	-
	NR5161	2022-07-31	Outpatient	Urine	307	CTX-M-15	OXA-1	-	-	2.4 × 10-7	FIIk	>256	>256	8	1	256	≤0.06	32	16	≤0.06	32	16	>256	64	8	1	NT	-	-	-	-	-	-
	NR5162	2022-08-02	Inpatient	Blood	307	CTX-M-15	OXA-1	-	-	1.4 × 10-7	FIIk	>256	>256	4	1	>256	≤0.06	32	32	≤0.06	32	16	>256	0.5	8	1	NT	-	-	-	-	-	-
	NR5163	2022-08-02	Outpatient	Sputum	307	CTX-M-15	OXA-1	-	-	1.2 × 10-7	FIIk	>256	>256	8	1	256	≤0.06	32	16	≤0.06	64	16	>256	0.5	16	1	NT	-	-	-	-	-	-
	NR5164	2022-08-13	Inpatient	Sputum	307	CTX-M-15	OXA-1	-	-	3.0 × 10-7	FIIk	>256	>256	4	2	128	≤0.06	16	8	≤0.06	32	16	256	64	8	1	NT	-	-	-	-	-	-
	NR5165	2022-08-14	Inpatient	Blood	307	CTX-M-15	OXA-1	-	-	1.4 × 10-7	FIIk	>256	>256	8	1	256	≤0.06	32	16	≤0.06	32	16	256	64	8	1	NT	-	-	-	-	-	-
	NR5166	2022-08-15	Outpatient	Urine	5354	CTX-M-15	-	-	-	3.6 × 10-8	FIIk, A/C	>256	>256	64	1	>256	≤0.06	32	16	≤0.06	64	4	>256	0.5	4	1	K1	-	-	-	-	-	-
	NR5167	2022-08-17	Outpatient	Urine	307	CTX-M-15	OXA-1	-	-	1.8 × 10-7	FIIk	>256	>256	8	1	256	≤0.06	16	8	≤0.06	32	16	>256	0.5	8	1	NT	-	-	-	-	-	-
	NR5168	2022-08-19	Outpatient	Blood	25	CTX-M-15	OXA-1	-	-	1.8 × 10-7	NT	>256	>256	4	0.5	256	≤0.06	8	8	≤0.06	16	1	128	0.5	8	1	K2	-	-	-	-	-	-
	NR5169	2022-08-19	Outpatient	Blood	307	CTX-M-15	OXA-1	-	-	2.4 × 10-8	FIIk	>256	>256	4	1	>256	≤0.06	32	16	≤0.06	32	16	>256	0.5	8	1	NT	-	-	-	-	-	-
	NR5170	2022-08-24	Inpatient	Sputum	628	CTX-M-14	-	-	-	1.4 × 10-7	FIIk	>256	64	2	1	8	≤0.06	0.5	1	≤0.06	0.25	1	>256	64	2	1	NT	-	-	-	-	-	-
	NR5171	2022-08-26	Inpatient	Urine	307	CTX-M-15	OXA-1	-	-	5.3 × 10-8	FIIk	>256	>256	8	1	256	≤0.06	32	16	≤0.06	64	16	>256	0.5	8	1	NT	-	-	-	-	-	-
	NR5172	2022-09-05	Outpatient	Urine	219	CTX-M-15	-	-	-	-	-	>256	256	2	1	256	≤0.06	8	4	≤0.06	32	1	>256	0.5	4	1	NT	-	-	-	-	-	-
	NR5173	2022-09-23	Inpatient	Urine	307	CTX-M-15	-	-	-	-	-	>256	>256	4	1	128	≤0.06	16	16	≤0.06	16	16	>256	128	4	1	NT	-	-	-	-	-	-
	NR5174	2022-09-26	Outpatient	Urine	477	CTX-M-15	-	-	-	2.1 × 10-5	FIIk, A/C	>256	>256	4	1	256	≤0.06	8	8	≤0.06	32	0.5	>256	0.5	4	2	NT	-	-	-	-	-	-
	NR5175	2022-10-11	Inpatient	Blood	307	CTX-M-15	OXA-1	-	-	1.4 × 10-7	FIIk	>256	>256	8	1	>256	≤0.06	32	64	≤0.06	64	16	>256	0.5	8	1	NT	-	-	-	-	-	-
	NR5176	2022-10-19	Outpatient	Urine	2059	CTX-M-15	-	-	-	-	-	>256	>256	4	1	128	≤0.06	8	4	≤0.06	8	1	>256	0.5	4	1	K1	-	-	-	-	-	-
	NR5177	2022-10-19	Inpatient	Urine	307	CTX-M-15	OXA-1	-	-	4.2 × 10-7	FIIk	>256	>256	4	1	128	≤0.06	8	8	≤0.06	16	16	>256	0.5	8	1	NT	-	-	-	-	-	-
	NR5178	2022-10-24	Outpatient	Blood	25	CTX-M-15	-	-	-	3.5 × 10-6	FIIk, A/C	>256	>256	32	2	>256	≤0.06	32	32	≤0.06	64	2	>256	0.25	2	1	K2	+	+	+	+	+	-
	NR5179	2022-10-29	Inpatient	Sputum	307	CTX-M-15	OXA-1	-	-	1.4 × 10-7	FIIk	>256	>256	8	1	256	≤0.06	32	16	≤0.06	32	16	>256	128	8	1	NT	-	-	-	-	-	-
	NR5180	2022-11-04	Inpatient	Blood	307	CTX-M-15	OXA-1	-	-	1.8 × 10-7	FIIk	>256	>256	64	128	>256	0.5	128	>256	2	256	256	>256	0.5	8	2	NT	-	-	-	-	-	-
	NR5181	2022-11-11	Outpatient	Abscess	37	CTX-M-14	-	-	-	-	-	>256	256	4	1	32	≤0.06	0.5	2	≤0.06	1	1	>256	128	4	1	NT	-	-	-	-	-	-
	NR5182	2022-11-15	Inpatient	Stool	15	CTX-M-15	OXA-1	-	-	-	-	>256	256	8	1	128	≤0.06	8	8	≤0.06	8	1	>256	0.5	8	1	NT	-	-	-	-	-	-
	NR5183	2022-11-20	Outpatient	Urine	307	CTX-M-15	OXA-1	-	-	4.8 × 10-7	FIIk	>256	>256	8	1	256	≤0.06	32	16	≤0.06	32	16	>256	0.5	8	1	NT	-	-	-	-	-	-
	NR5184	2022-11-24	Outpatient	Sputum	307	CTX-M-15	OXA-1	-	-	4.2 × 10-7	FIIk	>256	>256	8	1	256	≤0.06	16	16	≤0.06	32	16	>256	64	8	1	NT	-	-	-	-	-	-
	NR5185	2022-12-03	Outpatient	Blood	307	CTX-M-15	OXA-1	-	-	3.8 × 10-7	FIIk	>256	>256	16	1	256	≤0.06	32	32	≤0.06	64	16	>256	0.5	16	1	NT	-	-	-	-	-	-
	NR5186	2022-12-06	Outpatient	Blood	307	CTX-M-15	OXA-1	-	-	3.7 × 10-7	FIIk	>256	>256	128	1	128	≤0.06	16	16	≤0.06	32	16	>256	64	8	1	NT	-	-	-	-	-	-
	NR5187	2022-12-09	Outpatient	Urine	307	CTX-M-15	OXA-1	-	-	1.9 × 10-7	FIIk	>256	>256	4	2	>256	≤0.06	64	128	≤0.06	128	16	>256	64	8	1	NT	-	-	-	-	-	-
	NR5188	2022-12-23	Outpatient	Blood	1078	CTX-M-14	-	-	-	7.7 × 10-4	NT	>256	256	16	8	32	≤0.06	2	8	≤0.06	4	1	>256	0.25	2	2	NT	-	-	-	-	-	+
	NR5189	2021-01-05	Inpatient	Sputum	14	CTX-M-15	-	-	-	-	-	>256	>256	4	1	>256	≤0.06	8	16	≤0.06	16	1	>256	0.5	4	1	K2	-	-	-	-	-	-
	NR5190	2021-01-06	Inpatient	Blood	327	CTX-M-15	-	-	-	-	-	>256	>256	4	2	>256	≤0.06	64	32	≤0.06	64	2	>256	0.5	4	1	NT	-	-	-	-	-	-
	NR5191	2021-01-07	Inpatient	Sputum	54	CTX-M-15	-	-	-	-	-	>256	>256	128	8	128	0.125	64	16	≤0.06	128	4	>256	64	4	1	K2	-	-	-	-	-	-
	NR5192	2021-01-27	Inpatient	Abscess	307	CTX-M-15	OXA-1	-	-	7.5 × 10-7	FIIk	>256	>256	4	1	128	≤0.06	8	4	≤0.06	16	16	>256	0.5	8	1	NT	-	-	-	-	-	-
	NR5193	2021-02-16	Outpatient	Blood	29	SHV-2	-	-	-	-	-	>256	256	16	4	8	≤0.06	4	2	≤0.06	1	4	>256	128	2	1	NT	+	+	-	+	-	-
	NR5194	2021-03-06	Outpatient	Urine	307	CTX-M-15	OXA-1	-	-	1.3 × 10-7	FIIk	>256	>256	8	1	256	≤0.06	16	8	≤0.06	16	4	>256	0.5	16	1	NT	-	-	-	-	-	-
	NR5195	2021-04-08	Inpatient	Sputum	200	CTX-M-2	-	+	IMP-6	1.3 × 10-3	N	>256	256	4	64	64	2	32	8	0.5	16	0.5	>256	2	4	1	NT	-	-	-	-	-	-
	NR5196	2021-05-07	Outpatient	Blood	14	CTX-M-15	-	-	-	-	-	>256	>256	4	1	256	≤0.06	8	8	≤0.06	16	1	>256	0.5	8	1	K2	-	-	-	-	-	-
	NR5197	2021-05-24	Outpatient	Urine	397	CTX-M-15	OXA-1	-	-	2.6 × 10-6	FIIk	>256	>256	4	1	>256	≤0.06	8	8	≤0.06	16	1	>256	128	8	1	NT	-	-	-	-	-	-
	NR5198	2021-05-24	Inpatient	Blood	86	CTX-M-2	-	-	-	-	-	>256	>256	4	1	>256	≤0.06	4	8	≤0.06	16	0.5	>256	0.5	4	1	K2	+	+	+	+	+	-
	NR5199	2021-06-02	Inpatient	Sputum	107	CTX-M-14	-	-	-	-	-	>256	128	4	1	8	≤0.06	0.5	2	≤0.06	1	1	>256	0.5	4	1	NT	-	-	-	-	-	-
	NR5200	2021-06-04	Inpatient	Stool	307	CTX-M-15	OXA-1	-	-	4.7 × 10-6	FIIk	>256	>256	64	8	>256	0.25	128	64	≤0.06	256	128	>256	0.5	16	1	NT	-	-	-	-	-	-
	NR5201	2021-07-02	Inpatient	Stool	191	CTX-M-15	-	-	-	4.7 × 10-6	FIIk, A/C	>256	>256	64	2	256	≤0.06	64	32	≤0.06	128	1	>256	0.25	2	1	K2	-	-	-	-	-	-
	NR5202	2021-07-25	Outpatient	Sputum	551	CTX-M-15	OXA-1	-	-	1.1 × 10-6	NT	>256	>256	8	1	128	≤0.06	8	4	≤0.06	8	1	>256	64	8	0.5	NT	-	-	-	-	-	-
	NR5203	2021-07-26	Inpatient	Urine	37	CTX-M-14	-	-	-	-	-	>256	256	4	1	32	≤0.06	0.5	2	≤0.06	1	1	>256	128	4	2	NT	-	-	-	-	-	-
	NR5204	2021-08-04	Inpatient	Abscess	2806	CTX-M-15	-	-	-	3.7 × 10-5	FIIk, A/C	>256	>256	32	1	256	≤0.06	16	16	≤0.06	32	0.5	>256	0.5	4	1	NT	-	-	-	-	-	-
	NR5205	2021-08-26	Outpatient	Abscess	54	CTX-M-15	OXA-1	-	-	1.9 × 10-6	FIIk, A/C	>256	>256	128	8	256	0.125	64	16	≤0.06	64	4	>256	32	4	2	K2	-	-	-	-	-	-
	NR5206	2021-08-27	Inpatient	Urine	307	CTX-M-15	OXA-1	-	-	2.9 × 10-7	FIIk	>256	>256	8	1	>256	≤0.06	16	16	≤0.06	32	16	>256	128	16	1	NT	-	-	-	-	-	-
	NR5207	2021-08-28	Inpatient	Abscess	327	CTX-M-15	-	-	-	-	-	>256	>256	4	1	>256	≤0.06	8	8	≤0.06	16	1	>256	0.5	8	1	NT	-	-	-	-	-	-
	NR5208	2021-09-13	Outpatient	Sputum	290	CTX-M-14	-	-	-	4.6 × 10-7	FIIk	>256	128	4	1	16	≤0.06	0.5	2	≤0.06	1	1	>256	128	4	1	NT	-	-	-	-	-	-
	NR5209	2021-09-15	Inpatient	Abscess	290	CTX-M-14	-	-	-	8.2 × 10-7	FIIk	>256	128	4	1	16	≤0.06	0.5	2	≤0.06	1	1	>256	128	4	1	NT	-	-	-	-	-	-
	NR5210	2021-09-22	Inpatient	Sputum	290	CTX-M-14	-	-	-	7.1 × 10-7	FIIk	>256	128	4	1	16	≤0.06	0.5	2	≤0.06	1	1	>256	128	4	1	NT	-	-	-	-	-	-
	NR5211	2021-10-12	Inpatient	Sputum	307	CTX-M-15	OXA-1	-	-	2.1 × 10-6	FIIk	>256	>256	8	1	128	≤0.06	32	16	≤0.06	64	16	>256	64	8	1	NT	-	-	-	-	-	-
	NR5212	2021-10-22	Inpatient	Abscess	307	CTX-M-15	OXA-1	-	-	1.1 × 10-6	FIIk	>256	>256	8	2	128	≤0.06	16	16	≤0.06	32	32	>256	128	8	1	NT	-	-	-	-	-	-
	NR5213	2021-11-10	Inpatient	Urine	307	CTX-M-15	OXA-1	-	-	-	-	>256	>256	8	2	>256	≤0.06	32	32	≤0.06	32	32	>256	0.5	8	1	NT	-	-	-	-	-	-
	NR5214	2021-11-23	Outpatient	Urine	307	CTX-M-15	OXA-1	-	-	2.6 × 10-7	FIIk	>256	>256	32	16	>256	≤0.06	64	64	≤0.06	128	128	>256	64	8	2	NT	-	-	-	-	-	-
	NR5215	2021-11-23	Inpatient	Blood	1809	CTX-M-3	-	-	-	-	-	>256	>256	4	2	128	≤0.06	4	16	≤0.06	16	1	>256	0.5	4	1	NT	-	-	-	-	-	-
	NR5216	2021-12-01	Inpatient	Urine	950	CTX-M-15	-	-	-	4.7 × 10-6	FIIk, A/C	>256	>256	4	1	256	≤0.06	16	16	≤0.06	32	1	>256	0.5	4	1	NT	-	-	-	-	-	-
	NR5217	2021-12-05	Outpatient	Urine	327	CTX-M-15	-	-	-	-	-	>256	>256	4	2	>256	≤0.06	32	8	≤0.06	32	1	>256	0.25	4	1	NT	-	-	-	-	-	-
	NR5218	2021-12-25	Outpatient	Sputum	307	CTX-M-15	OXA-1	-	-	1.9 × 10-7	FIIk	>256	>256	8	1	256	≤0.06	32	16	≤0.06	32	16	>256	0.5	8	1	NT	-	-	-	-	-	-
	NR5219	2020-01-07	Outpatient	Abscess	268	CTX-M-2	-	+	IMP-6	4.1 × 10-4	N	>256	256	4	32	64	8	8	4	0.5	4	0.5	>256	2	2	1	NT	+	+	+	+	+	-
	NR5220	2020-01-11	Inpatient	Abscess	17	CTX-M-3	-	-	-	2.2 × 10-5	FIIk, A/C	>256	>256	4	2	64	≤0.06	4	16	≤0.06	16	8	>256	0.5	4	1	NT	-	-	-	-	-	-
	NR5221	2020-01-21	Inpatient	Sputum	4857	CTX-M-14	-	-	-	-	-	>256	256	4	1	16	≤0.06	1	4	≤0.06	2	1	>256	128	2	1	NT	-	-	-	-	-	-
	NR5222	2020-04-19	Outpatient	Blood	101	CTX-M-15	-	-	-	1.4 × 10-7	NT	>256	>256	4	1	128	≤0.06	8	8	≤0.06	8	1	>256	0.5	4	1	K2	-	-	-	-	-	-
	NR5223	2020-05-18	Inpatient	Blood	25	CTX-M-15	OXA-1	-	-	-	-	>256	>256	8	2	>256	≤0.06	128	64	≤0.06	128	1	>256	64	8	2	K2	-	-	-	-	-	-
	NR5224	2020-05-20	Inpatient	Abscess	307	CTX-M-15	OXA-1	-	-	2.2 × 10-7	FIIk	>256	>256	8	1	128	≤0.06	16	8	≤0.06	16	16	>256	0.5	8	1	NT	-	-	-	-	-	-
	NR5225	2020-06-11	Outpatient	Sputum	23	CTX-M-14	-	-	-	3,4 × 10-3	F	>256	256	4	1	64	≤0.06	0.5	2	≤0.06	1	0.5	>256	0.25	2	1	K1	+	+	+	+	+	-
	NR5226	2020-07-04	Outpatient	Bile	2264	CTX-M-14	-	-	-	2.6 × 10-6	FIIk	>256	128	4	2	32	≤0.06	0.5	4	≤0.06	1	1	>256	0.5	4	1	NT	-	-	-	-	-	-
	NR5227	2020-07-29	Inpatient	Stool	70	CTX-M-14	-	-	-	9.2 × 10-4	N	>256	256	4	2	64	≤0.06	2	8	≤0.06	8	2	>256	0.5	4	1	NT	-	-	-	-	-	-
	NR5228	2020-08-18	Inpatient	Sputum	268	CTX-M-14	-	-	-	-	-	>256	256	4	1	32	≤0.06	2	4	≤0.06	4	4	128	128	2	1	NT	+	+	+	+	+	-
	NR5229	2020-09-14	Inpatient	Abscess	307	CTX-M-15	OXA-1	-	-	2.9 × 10-7	FIIk	>256	>256	4	1	256	≤0.06	8	8	≤0.06	16	32	>256	0.5	8	1	NT	-	-	-	-	-	-
	NR5230	2020-09-15	Outpatient	Urine	3370	CTX-M-14	-	-	-	9.0 × 10-4	F	>256	128	4	1	16	≤0.06	1	2	≤0.06	1	0.5	>256	0.5	4	1	NT	-	-	-	-	-	-
	NR5231	2020-10-14	Outpatient	Sputum	29	SHV-2	-	-	-	-	-	>256	128	4	1	8	≤0.06	1	2	≤0.06	1	1	>256	128	4	1	NT	+	+	-	+	-	+
	NR5232	2020-10-18	Outpatient	Blood	307	CTX-M-15	OXA-1	-	-	1.2 × 10-7	FIIk	>256	>256	4	1	256	≤0.06	16	16	≤0.06	16	16	>256	0.5	8	1	NT	-	-	-	-	-	-
	NR5233	2020-10-27	Inpatient	Sputum	3293	CTX-M-15	OXA-1	-	-	-	-	>256	256	4	1	128	≤0.06	4	4	≤0.06	4	1	>256	0.5	8	0.5	NT	-	-	-	-	-	-
	NR5234	2020-10-29	Outpatient	Blood	307	CTX-M-15	OXA-1	-	-	7.4 × 10-7	FIIk	>256	>256	8	1	256	≤0.06	32	32	≤0.06	32	16	>256	0.5	16	1	NT	-	-	-	-	-	-
	NR5235	2020-11-08	Inpatient	Blood	307	CTX-M-15	OXA-1	-	-	1.8 × 10-7	FIIk	>256	>256	4	1	128	≤0.06	16	8	≤0.06	16	16	>256	0.5	8	1	NT	-	-	-	-	-	-
	NR5236	2020-11-08	Inpatient	Blood	307	CTX-M-15	OXA-1	-	-	1.9 × 10-7	FIIk	>256	>256	4	1	128	≤0.06	16	8	≤0.06	16	16	>256	0.5	8	1	NT	-	-	-	-	-	-
	aESBL, extended-spectrum β-lactamase; mCIM, modified carbapenem inactivation method; NT, nontypable; ST, sequence type.
	bIsolates carrying two or more virulence genes.

## Sheet: S2
	TABLE S2 Comparison of pNR5140, a representative CTX-M-15-encoding plasmid of ESBL-producing Klebsiella pneumoniae ST307 isolate with highly homologous plasmidsa
	Country	Collection date	Size (bp)	Query cover (%)	Per. identity (%)	Species	ST	Accession No.
	China	2019	192589	100	99.99	K. pneumoniae	11	CP066535.1
	China	2020	193653	100	99.99	K. pneumoniae	307	CP183352.1
	Germany	2023	192686	100	100	K. pneumoniae	307	CP181651.1
	Norway	2014	194051	100	100	K. pneumoniae	307	CP153758.1
	South Koria	2016	192772	100	100	K. pneumoniae	307	CP052148.1
	South Koria	2016	192686	100	100	K. pneumoniae	307	CP052506.1
	South Koria	2016	192686	100	100	K. pneumoniae	307	CP052609.1
	South Koria	2017	192688	100	100	K. pneumoniae	307	CP052575.1
	South Koria	2019	192769	100	99.99	K. pneumoniae	307	CP186869.1
	South Koria	2020	192585	100	99.99	K. pneumoniae	307	CP185109.1
	South Koria	2020	192576	100	99.98	K. pneumoniae	307	CP185114.1
	South Koria	2021	192595	100	99.99	K. pneumoniae	307	CP185133.1
	South Koria	2021	192592	100	99.99	K. pneumoniae	307	CP185140.1
	South Koria	2021	192598	100	99.99	K. pneumoniae	307	CP185156.1
	South Koria	2021	192599	100	99.99	K. pneumoniae	307	CP186874.1
	South Koria	2022	192767	100	99.99	K. pneumoniae	307	CP185235.1
	Spain	2018	194000	100	99.99	K. pneumoniae	405	OW849227.1
	Spain	2018	192775	100	100	K. pneumoniae	307	OW969704.1
	Spain	2018	193601	100	100	K. pneumoniae	307	OW969754.1
	Taiwan	2019	195964	100	99.99	K. pneumoniae	11	CP065462.1
	aESBL, extended-spectrum β-lactamase; ST, sequence type.
